# Supplementary material for: Multiomics Profiling Reveals Signatures of Dysmetabolism in Urban Populations in Central India
Source: Microorganisms. 2021 Jul 12;9(7):1485. doi: 10.3390/microorganisms9071485 (PMC8307859; doi:10.3390/microorganisms9071485)
Supplement: Supplementary file 1 [file microorganisms-09-01485-s001.zip]

Archive with 2 entries (2 files):
- __MACOSX/._Monaghan 2021 supplementary information.docx
- Monaghan 2021 supplementary information.pdf
